# Supplementary material for: Polymorphisms of KLF3 gene coding region and identification of their functionality for abdominal fat in chickens
Source: Vet Med Sci. 2020 Dec 27;7(3):792–9. doi: 10.1002/vms3.422 (PMC8136968; doi:10.1002/vms3.422)
Supplement: Supplementary file 1 — Table S1 [file VMS3-7-792-s001.xls]

## Sheet: Sheet1
NO.	Name	Chromosome	ID	Position	WT	MT	Region
SNP1	g.-6319G>T	4	rs314203091	69999637	G	T	Intron 1
SNP2	g.-6297A>T	4	rs313948133	69999615	A	T	Intron 1
SNP3	g.-6123G>A	4	rs313182533	69999441	G	A	Intron 1
SNP4	g.-6116C>T	4	rs312788942	69999434	C	T	Intron 1
SNP5	g.-6057G>A	4	rs1057535602	69999375	G	A	Intron 1
SNP6	g.-5361A>T	4	rs732666672	69998679	A	T	Intron 1
SNP7	g.-5344G>C	4	rs738609418	69998662	G	C	Intron 1
SNP8	g.-5325G>A	4	rs739363479	69998643	G	A	Intron 1
SNP9	g.-5145C>T	4	rs738839020	69998463	C	T	Intron 1
SNP10	g.-5123A>C	4	rs731340392	69998441	A	C	Intron 1
SNP11	g.-4960G>A	4	rs317661203	69998278	G	A	Intron 1
SNP12	g.-4841C>G	4	rs318200953	69998159	C	G	Intron 1
SNP13	g.-4495T>C	4	rs316452863	69997813	T	C	Intron 1
SNP14	g.-4425C>T	4	rs316957450	69997743	C	T	Intron 1
SNP15	g.-4405C>T	4	rs312608829	69997723	C	T	Intron 1
SNP16	g.-4392G>A	4	rs315865476	69997710	G	A	Intron 1
SNP17	g.-4007C>T	4	rs314985721	69997325	C	T	Intron 1
SNP18	g.-3897G>A	4	rs736126342	69997215	G	A	Intron 1
SNP19	g.-3758T>C	4	rs739494321	69997076	T	C	Intron 1
SNP20	g.-3717C>T	4	rs738774829	69997035	C	T	Intron 1
SNP21	g.-3632C>T	4	rs738344405	69996950	C	T	Intron 1
SNP22	g.-3621T>C	4	rs732145907	69996939	T	C	Intron 1
SNP23	g.-3583T>C	4	rs740994066	69996901	T	C	Intron 1
SNP24	g.-3488A>G	4	rs734453222	69996806	A	G	Intron 1
SNP25	g.-3486G>T	4	rs732365801	69996804	G	T	Intron 1
SNP26	g.-3462T>C	4	rs732922354	69996780	T	C	Intron 1
SNP27	g.-3455T>G	4	rs735950698	69996773	T	G	Intron 1
SNP28	g.-3439C>T	4	rs732488280	69996757	C	T	Intron 1
SNP29	g.-3436C>A	4	rs737253839	69996754	C	A	Intron 1
SNP30	g.-3408G>A	4	rs315582345	69996726	G	A	Intron 1
SNP31	g.-3379C>A	4	rs735375860	69996697	C	A	Intron 1
SNP32	g.-2607G>C	4	rs315506676	69995925	G	C	Intron 1
SNP33	g.-2568A>C	4	rs313916332	69995886	A	C	Intron 1
SNP34	g.-2490C>T	4	rs732193768	69995808	C	T	Intron 1
SNP35	g.-2301G>A	4	novel	69995619	G	A	Intron 1
SNP36	g.-2250C>G	4	rs731418003	69995568	C	G	Intron 1
SNP37	g.-2052A>C	4	rs738979199	69995370	A	C	Intron 1
SNP38	g.-2035T>C	4	rs734047399	69995353	T	C	Intron 1
SNP39	g.-2007G>T	4	rs314713124	69995325	G	T	Intron 1
SNP40	g.-1965G>A	4	rs313760691	69995283	G	A	Intron 1
SNP41	g.-1902T>C	4	rs315765908	69995220	T	C	Intron 1
SNP42	g.-1886G>T	4	rs313256521	69995204	G	T	Intron 1
SNP43	g.-1821G>A	4	rs312366237	69995139	G	A	Intron 1
SNP44	g.-1714A>G	4	rs312655011	69995032	A	G	Intron 1
SNP45	g.-1688G>A	4	rs732368246	69995006	G	A	Intron 1
SNP46	g.-1680C>T	4	rs739873028	69994998	C	T	Intron 1
SNP47	g.-1665T>C	4	rs734986513	69994983	T	C	Intron 1
SNP48	g.-1637A>G	4	novel	69994955	A	G	Intron 1
SNP49	g.-1614T>C	4	rs740936947	69994932	T	C	Intron 1
SNP50	g.-1500C>T	4	rs735630420	69994818	C	T	Intron 1
SNP51	g.-1135C>T	4	rs1060029274	69994453	C	T	Intron 1
SNP52	g.-978A>T	4	rs736247189	69994296	A	T	Intron 1
SNP53	g.-939T>C	4	rs739614535	69994257	T	C	Intron 1
SNP54	g.-301C>T	4	rs1058795982	69993619	C	T	Intron 1
SNP55	g.-123G>T	4	rs1058285948	69993441	G	T	Intron 1
SNP56	g.-58A>G	4	rs735716817	69993376	A	G	Intron 1
SNP57	g.37G>A	4	rs738735044	69993281	G	A	Exon 2
SNP58	g.61C>T	4	rs731166642	69993257	C	T	Intron 2
SNP59	g.103A>G	4	rs431832233	69993215	A	G	Intron 2
SNP60	g.133A>C	4	rs1060152342	69993185	A	C	Intron 2
SNP61	g.136C>A	4	rs739152388	69993182	C	A	Intron 2
SNP62	g.205T>C	4	rs736272725	69993113	T	C	Intron 2
SNP63	g.272G>A	4	rs731533418	69993046	G	A	Intron 2
SNP64	g.327C>T	4	rs734211344	69992991	C	T	Intron 2
SNP65	g.3064G>T	4	rs740475277	69990254	G	T	Intron 2
SNP66	g.3153T>C	4	rs732261344	69990165	T	C	Intron 2
SNP67	g.3182T>A	4	rs1058542684	69990136	T	A	Intron 2
SNP68	g.3253C>T	4	rs736566105	69990065	C	T	Intron 2
SNP69	g.3332G>A	4	rs316030948	69989986	G	A	Intron 2
SNP70	g.3369C>T	4	rs739441233	69989949	C	T	Intron 2
SNP71	g.3394G>A	4	rs733761523	69989924	G	A	Intron 2
SNP72	g.3404G>A	4	rs740607649	69989914	G	A	Intron 2
SNP73	g.3415T>C	4	rs736384392	69989903	T	C	Intron 2
SNP74	g.3452T>C	4	rs733562605	69989866	T	C	Intron 2
SNP75	g.3586A>G	4	rs740526304	69989732	A	G	Intron 2
SNP76	g.3631T>C	4	rs734388683	69989687	T	C	Intron 2
SNP77	g.3674C>T	4	rs741101986	69989644	C	T	Intron 2
SNP78	g.3689T>C	4	rs733944292	69989629	T	C	Intron 2
SNP79	g.3702C>T	4	rs734518844	69989616	C	T	Intron 2
SNP80	g.3748A>T	4	rs37437692	69989570	A	T	Intron 2
SNP81	g.3750C>T	4	rs735327681	69989568	C	T	Intron 2
SNP82	g.3807C>T	4	rs732832853	69989511	C	T	Intron 2
SNP83	g.3817G>A	4	rs794381355	69989501	G	A	Intron 2
SNP84	g.3818T>C	4	rs740427860	69989500	T	C	Intron 2
SNP85	g.3853C>T	4	rs740339114	69989465	C	T	Intron 2
SNP86	g.3885T>C	4	rs1059128247	69989433	T	C	Intron 2
SNP87	g.3889C>G	4	rs735433780	69989429	C	G	Intron 2
SNP88	g.3894T>C	4	rs732138512	69989424	T	C	Intron 2
SNP89	g.4133T>C	4	rs314262445	69989185	T	C	Intron 2
SNP90	g.4221T>C	4	rs14740165	69989097	T	C	Intron 2
SNP91	g.4222C>A	4	rs312767891	69989096	C	A	Intron 2
SNP92	g.4248A>T	4	rs14740166	69989070	A	T	Intron 2
SNP93	g.4279C>G	4	rs14740167	69989039	C	G	Intron 2
SNP94	g.4374C>A	4	rs14740168	69988944	C	A	Intron 2
SNP95	g.4378G>C	4	rs14740169	69988940	G	C	Intron 2
SNP96	g.4534A>G	4	rs739373066	69988784	A	G	Intron 2
SNP97	g.5114A>G	4	rs731852316	69988204	A	G	Intron 2
SNP98	g.5329T>C	4	rs731178356	69987989	T	C	Intron 2
SNP99	g.5357C>A	4	rs1060351919	69987961	C	A	Intron 2
SNP100	g.5400T>C	4	rs733834592	69987918	T	C	Intron 2
SNP101	g.5466T>C	4	rs733108350	69987852	T	C	Intron 2
SNP102	g.5485T>C	4	rs741620412	69987833	T	C	Intron 2
SNP103	g.5604C>G	4	rs738058925	69987714	C	G	Intron 2
SNP104	g.5662G>A	4	rs733359372	69987656	G	A	Intron 2
SNP105	g.5794A>C	4	rs14737589	69987524	A	C	Intron 2
SNP106	g.6364A>G	4	rs1058385950	69986954	A	G	Intron 2
SNP107	g.6374A>G	4	rs740657217	69986944	A	G	Intron 2
SNP108	g.6473T>C	4	rs734490180	69986845	T	C	Intron 2
SNP109	g.6516T>C	4	rs318101402	69986802	T	C	Intron 2
SNP110	g.6523A>T	4	rs315202386	69986795	A	T	Intron 2
SNP111	g.6597A>G	4	rs316961631	69986721	A	G	Intron 2
SNP112	g.6730G>T	4	rs16003943	69986588	G	T	Intron 2
SNP113	g.6750T>A	4	rs16003947	69986568	T	A	Intron 2
SNP114	g.7031C>T	4	rs10729624	69986287	C	T	Exon 3
SNP115	g.7199C>T	4	rs10730697	69986119	C	T	Exon 3
SNP116	g.7339A>C	4	rs313431599	69985979	A	C	Intron 3
SNP117	g.7374T>C	4	rs733572663	69985944	T	C	Intron 3
SNP118	g.7382T>C	4	rs312935739	69985936	T	C	Intron 3
SNP119	g.7388G>A	4	rs312407514	69985930	G	A	Intron 3
SNP120	g.7611A>G	4	rs13769913	69985707	A	G	Intron 3
SNP121	g.7892A>G	4	rs739847780	69985426	A	G	Intron 4
SNP122	g.8096T>G	4	rs13769914	69985222	T	G	Intron 4
SNP123	g.8099C>T	4	rs13769915	69985219	C	T	Intron 4
SNP124	g.8125T>C	4	rs738682483	69985193	T	C	Intron 4
SNP125	g.8254C>T	4	rs732905566	69985064	C	T	Intron 4
SNP126	g.8420T>C	4	rs317744997	69984898	T	C	Intron 4
SNP127	g.8457T>G	4	rs317257985	69984861	T	G	Intron 4
SNP128	g.8463A>C	4	rs318071612	69984855	A	C	Intron 4
SNP129	g.8475C>T	4	rs739534526	69984843	C	T	Intron 4
SNP130	g.8479G>A	4	rs736010067	69984839	G	A	Intron 4
SNP131	g.8503G>A	4	rs732651142	69984815	G	A	Intron 4
SNP132	g.8508C>A	4	rs317220243	69984810	C	A	Intron 4
SNP133	g.8663A>G	4	rs316512346	69984655	A	G	Intron 4
SNP134	g.8709C>G	4	rs80771711	69984609	C	G	Intron 4
SNP135	g.8729C>T	4	rs316372552	69984589	C	T	Intron 4
SNP136	g.8899T>C	4	rs315605181	69984419	T	C	Intron 4
SNP137	g.9117G>C	4	rs13769916	69984201	G	C	Intron 4
SNP138	g.9265A>G	4	rs13802818	69984053	A	G	Intron 4
SNP139	g.9268T>A	4	rs13802819	69984050	T	A	Intron 4
SNP140	g.9274C>A	4	rs13802820	69984044	C	A	Intron 4
SNP141	g.9444T>A	4	rs13769917	69983874	T	A	Intron 4
SNP142	g.9745A>C	4	rs81106468	69983573	A	C	Intron 4
SNP143	g.9746G>A	4	rs81106469	69983572	G	A	Intron 4
SNP144	g.9961G>A	4	rs732322767	69983357	G	A	Intron 4
SNP145	g.10183C>T	4	rs14699645	69983135	C	T	Intron 4
SNP146	g.10234T>C	4	rs736585684	69983084	T	C	Intron 4
SNP147	g.10272G>A	4	rs869018136	69983046	G	A	Intron 4
SNP148	g.10321T>G	4	rs314774491	69982997	T	G	Intron 4
SNP149	g.10455C>T	4	rs3149895793	69982863	C	T	Intron 4
SNP150	g.10530A>G	4	rs314010665	69982788	A	G	Intron 4
SNP151	g.10569A>G	4	rs314473098	69982749	A	C	Intron 4
SNP152	g.10681G>A	4	rs314625906	69982637	G	A	Intron 4
SNP153	g.10688A>G	4	rs312403571	69982630	A	G	Intron 4
SNP154	g.10751G>A	4	rs312555969	69982567	G	A	Intron 4
SNP155	g.10928A>G	4	rs737553347	69982390	A	G	Intron 4
SNP156	g.10937T>G	4	rs732712451	69982381	T	G	Intron 4
SNP157	g.11205T>C	4	rs14693767	69982113	T	C	Intron 4
SNP158	g.11344A>T	4	rs732194498	69981974	A	T	Intron 4
SNP159	g.11951T>C	4	rs316678333	69981367	T	C	Intron 5
SNP160	g.11968C>T	4	rs733709165	69981350	C	T	Intron 5
SNP161	g.12365C>T	4	rs312761099	69980953	C	T	Intron 5
SNP162	g.12433A>T	4	rs312831740	69980885	A	T	Intron 5
SNP163	g.12519C>T	4	rs16692760	69980799	C	T	Intron 5
SNP164	g.12566A>C	4	rs16692761	69980752	A	C	Intron 5
SNP165	g.12629G>T	4	rs317218789	69980689	G	T	Intron 5
SNP166	g.12695A>T	4	rs740306588	69980623	A	T	Intron 5
SNP167	g.12707A>C	4	rs731522955	69980611	A	C	Intron 5
SNP168	g.12737A>G	4	rs16692762	69980581	A	G	Intron 5
